# Supplementary material for: Macroplastic surface characteristics change during wind abrasion
Source: Sci Rep. 2025 May 21;15:17630. doi: 10.1038/s41598-025-02738-w (PMC12095662; doi:10.1038/s41598-025-02738-w)
Supplement: Supplementary file 1 — Supplementary Material 1 [file 41598_2025_2738_MOESM1_ESM.xlsx]

## Sheet: Title_Summary Info
Supporting Information
Manuscript title:	Macroplastic surface characteristics change during wind erosion
Authors:	Finlay, I., Bullard, J.E., Alvarez Barrantes, L., Davis, S.
Affiliations:	Geography and Environment, Loughborough University, Leicestershire, LE11 3TU, UK
	Loughborough Materials Characterisation Centre, Department of Materials, Loughborough University, Leicestershire, LE11 3TU, UK
Pages/sheets:	5
Number of tables:	4
Tables:	Table S1: Surface elements present on the surface of abrasives
	Table S2: Surface elements present on the surface of LDPE after abrasion with different materials
	Table S3: Surface elements present on the surface of PET after abrasion with different materials
	Table S4: Surface elements present on the surface of EPS after abrasion with different materials

## Sheet: Table S1
Table S1: Surface elements present on surface of abrasives
		Surface element %
Abrasive	Abbreviation	C	O	Na	Mg	Al	Si	K	Ca	Ti	Fe	Mo
Laboratory grade glass spheres	GB	21.99	42.23	8.14	1.92	0	25.72	0	0	0	0	0
Desert sand	SR149	0	52.33	0.45	3.2	4.76	21.73	1.22	11.53	0.2	4.59	0
Beach sand	SA256	0	59.13	0	0.28	1.95	35.94	0.56	0.49	0.13	1.52	0
Commercial sand	VA357	0	50.97	0	0.49	4.58	34.78	0.96	0.33	0.15	7.75	0

## Sheet: Table S2
Table S2: Surface elements present on the surface of LDPE after abrasion with different materials
														% Surface Abrasion	Mass of material leaving chamber via air outlet (g).
			Surface element %
Abrasive	Plastic	Abbreviation	C	O	Na	Mg	Al	Si	K	Ca	Ti	Fe	Mo
None	Low-density polyethylene	LDPE	98.26	0	0	0	0.04	0	0	1.29	0.41	0	0	1.23
Laboratory grade glass spheres	Low-density polyethylene	LDPE_GB	94.47	0	0	0	0	2.78	0	2.07	0.69	0	0	51.03	0.014
Desert sand	Low-density polyethylene	LDPE_SR149	81.71	10.58	0	0.55	1.33	3.21	0.26	1.16	0.1	1.1	0	24.39	0.004
Beach sand	Low-density polyethylene	LDPE_SA256	91.18	4.99	0	0.1	0.2	0.68	0	1.81	0.38	0.66	0	60.9	0.005
Commercial sand	Low-density polyethylene	LDPE_VA357	74.2	12.61	0	0.14	1.6	1.66	0.27	2.08	0.76	7.4	0	38.58	0.048

## Sheet: Table S3
Table S3: Surface elements present on the surface of PET after abrasion with different materials
														% Surface Abrasion	Mass of material leaving chamber via air outlet (g).
			Surface element %
Abrasive	Plastic	Abbreviation	C	O	Na	Mg	Al	Si	K	Ca	Ti	Fe	Mo
None	Polyethylene terephthalate	PET	70.17	29.61	0	0	0.02	0	0	0	0	0	0.2	0.7
Laboratory grade glass spheres	Polyethylene terephthalate	PET_GB	65.98	33.84	0	0	0.05	0.13	0	0	0	0	0	11.91	0.019
Desert sand	Polyethylene terephthalate	PET_SR149	59.15	37.8	0.02	0.2	0.64	1	0.18	0.39	0.03	0.59	0	41.85	0.003
Beach sand	Polyethylene terephthalate	PET_SA256	61.53	33.01	0	0.17	0.57	1.48	0.13	1.3	0.09	1.72	0	37.25	0.009
Commercial sand	Polyethylene terephthalate	PET_VA357	63.89	34.56	0	0	0.29	0.34	0.7	0	0	0.85	0	13.27	0.069

## Sheet: Table S4
Table S4: Surface elements present on the surface of EPS after abrasion with different materials
														% Surface Abrasion	Mass of material leaving chamber via air outlet (g).
			Surface element %
Abrasive	Plastic	Abbreviation	C	O	Na	Mg	Al	Si	K	Ca	Ti	Fe	Mo
None	Expanded polystyrene	EPS	99.56	0	0	0	0.07	0	0	0	0	0	0.37	61.17
Laboratory grade glass spheres	Expanded polystyrene	EPS_GB	96.77	0	0.5	0.13	0.24	2.34	0	0	0	0	0	70.68	0.022
Desert sand	Expanded polystyrene	EPS_SR149	81.71	10.58	0	0.55	1.33	3.21	0.26	1.16	0.1	1.1	0	90.15	0.011
Beach sand	Expanded polystyrene	EPS_SA256	80.4	13.09	0.06	0.3	0.61	1.99	0.13	2.37	0	1.05	0	84.03	0.016
Commercial sand	Expanded polystyrene	EPS_VA357	66.42	16.9	0	0.21	2.2	3.55	0.42	0.32	0.11	9.87	0	94.6	0.037
